# Supplementary material for: Revision and Extension of a Generally Applicable Group-Additivity Method for the Calculation of the Standard Heat of Combustion and Formation of Organic Molecules
Source: Molecules. 2021 Oct 10;26(20):6101. doi: 10.3390/molecules26206101 (PMC8539152; doi:10.3390/molecules26206101)
Supplement: Supplementary file 1 [file molecules-26-06101-s001.zip]

Archive with 4 entries (4 files):
- Table S1. Compounds List for deltaH_c) Calculations.pdf
- Table S2. Experimental vs. calculated deltaH_c) Data Table.pdf
- Table S3. Experimental vs. calculated deltaH_f) Data Table.pdf
- Table S4. Outliers of deltaH_c) calculations.xls
