# Supplementary material for: Revision and Extension of a Generally Applicable Group-Additivity Method for the Calculation of the Standard Heat of Combustion and Formation of Organic Molecules
Source: Molecules. 2021 Oct 10;26(20):6101. doi: 10.3390/molecules26206101 (PMC8539152; doi:10.3390/molecules26206101)
Supplement: Supplementary file 1 [file molecules-26-06101-s001.zip › Table S4. Outliers of deltaH_c) calculations.xls]

## Sheet: Tabelle1
Table S4. Outliers of deltaH_c) calculations.
Heat-of Combustion Outliers
Compound	dH0[c] exp	dH0[c] calc	Difference	Abs(Diff)
Decamethylene diisocyanate	-4458.9	-7140	2681.1	2681.1
cis-3-Pentenoic acid	-4034	-2661.8	-1372.2	1372.2
3,8,8-Trimethyl-4-oxatricyclooctane	-6073.7	-7400.9	1327.2	1327.2
Retinol acetate	-11517	-12821.3	1304.3	1304.3
n-Dodecylammonium bromide	-7384.5	-8468.4	1083.9	1083.9
Dimethyl 4,5-dihydro-3-phenyl-4,5-isoxazoledicarboxylate	-6109	-7076.1	967.1	967.1
3,4-Dioxymethylene-p-isopropylphenylacetonitrile	-9933.78	-9139.2	-794.58	794.58
1-Isopropyl-4-methyl-7-oxa-bicyclo(4,1,0)heptane	-5450.9	-6241.7	790.8	790.8
1,2,3-Propanetriol trioctanoate	-15259	-16040.3	781.3	781.3
1-Ethyl-3-methylimidazolium ethosulfate	-5152.6	-5930.7	778.1	778.1
Pentetate	-6575.4	-5820.7	-754.7	754.7
1-Butyl-4-amino-1,2,4-triazolium dicyanamide	-4511.7	-5253.9	742.2	742.2
Ampelopsin	-5434.96	-6169.8	734.84	734.84
1-(2-Acetoxyethyl)-4-amino-1,2,4-triazolium nitrate	-4105.3	-3390.9	-714.4	714.4
2-Methoxyacetanilide	-4046.1	-4752.6	706.5	706.5
Hexamethyldisiloxane	-5816.05	-6506	689.95	689.95
1,3-Bis(cyclohexyl)-2-propylpropane	-10840	-11520.3	680.3	680.3
Retinyl palmitate	-21292	-21967.1	675.1	675.1
5,5',6,6'-Tetranitro-2,2'-bibenzimidazole	-5860	-6506	646	646
1,3-Bis(cyclohexyl)-2-ethylpropane	-10230	-10869.6	639.6	639.6
Glycine sulfate	-2475.9	-3104.2	628.3	628.3
cis-2-(1-Methylethyl)-1,1'-bicyclohexyl	-8954	-9562.1	608.1	608.1
1,1-Dicyclohexylpropane	-8954	-9558.9	604.9	604.9
Methoxyacetonitrile	-1217.7	-1809.4	591.7	591.7
cis-2-Propyl-1,1'-bicyclohexyl	-8975	-9558.9	583.9	583.9
Perfluorocyclohexane	-1330.8	-1912.3	581.5	581.5
trans-1-(Cyclohexylmethyl)-3-methylcyclohexane	-8326	-8902.8	576.8	576.8
2,2-Dicyclohexylpropane	-8996	-9565.4	569.4	569.4
1-Benzylidene-2-phenazin-1-oylhydrazine	-9506.3	-10072.2	565.9	565.9
Stanolone	-10550	-11100.1	550.1	550.1
1-(4'-Nitrobenzylidene)-2-phenazin-1-oylhydrazine	-9356.4	-9905.4	549	549
cis-1-Cyclohexylmethyl-4-methylcyclohexane	-8368	-8904.1	536.1	536.1
trans-2-Propylbicyclohexyl	-9037	-9567	530	530
1-(2'-Nitrobenzylidene)-2-phenazin-1-oylhydrazine	-9377.9	-9905.4	527.5	527.5
EDTA	-4465.2	-3947	-518.2	518.2
Triethylphosphine	-5176	-4687.1	-488.9	488.9
(2,4-Dimethylpentyl)benzene	-7343	-7826.7	483.7	483.7
trans-2-Ethylbicyclohexyl	-8431	-8913.6	482.6	482.6
2,4-Dimethyl-3-phenylpentane	-7364	-7828.6	464.6	464.6
4-Ethoxy-3'-formyl-4'-benzyloxyazobenzene	-11864	-11418.1	-445.9	445.9
1,3,7,9-Tetranitrophenothiazine 5-oxide	-5540.7	-5984.8	444.1	444.1
2,5-Dimethyl-4'-methoxyazobenzene	-8734.14	-8291.4	-442.74	442.74
2,3-Dinitrotoluene	-4015	-3573.2	-441.8	441.8
5-Butyl-tetralin	-7782	-8219.4	437.4	437.4
Diaminohexane-N,N,N',N'-tetraacetic acid	-6995.3	-6560.5	-434.8	434.8
4-Ethoxy-3',5'-dimethyl-4'-benzyloxyazobenzene	-12895	-12461.8	-433.2	433.2
Perfluorobiphenyl	-4404.1	-4830.4	426.3	426.3
3-Phenylhexane	-6757	-7178.2	421.2	421.2
2-Methyl-4-chloro-3'-formyl-4'-benzyloxyazobenzene	-11163	-10754.3	-408.7	408.7
2,4-Diazido-6-methylpyrimidine	-2818	-3222.3	404.3	404.3
(2-Ethylbutyl)benzene	-6778	-7178.2	400.2	400.2
2-Methyl-4-chloro-4'-methoxyazobenzene	-7883.83	-7496.4	-387.43	387.43
1,3-Diphenyl-2-propylpropane	-9811	-10188.3	377.3	377.3
1,2-Diphenylpropane	-7866	-8221.4	355.4	355.4
Tris(4-aminophenyl)methanol	-10391	-10041.5	-349.5	349.5
5-Ethyltetralin	-6569	-6909.9	340.9	340.9
Perfluoroheptane	-1757.4	-2097.7	340.3	340.3
1-Butylnaphthalene	-7427	-7765.7	338.7	338.7
2-Cyclopropylhexane	-5648	-5981.2	333.2	333.2
2-Isopropylbiphenyl	-7887	-8217.3	330.3	330.3
4-Methyl-3'-formyl-4'-benzyloxyazobenzene	-11230	-10906.8	-323.2	323.2
4-Amino-3,5,6-trichloro-2-(trichloromethyl)pyridine	-2971.3	-2648.3	-323	323
Ergosterol	-16518	-16829.9	311.9	311.9
Pentylcyclopropane	-5021	-5331.3	310.3	310.3
s-Butylcyclopropane	-4372	-4674.4	302.4	302.4
1-Methyl-2-benzylbenzene	-7259	-7560.7	301.7	301.7
1-(2-Propionyloxyethyl)-4-amino-1,2,4-triazolium nitrate	-4341.6	-4044.2	-297.4	297.4
2,2-Diphenylpropane	-7929	-8225.3	296.3	296.3
1,2,3,4-Tetrahydro-5-methylnaphthalene	-5962	-6256.5	294.5	294.5
2-Isopropylnaphthalene	-6820	-7111.5	291.5	291.5
1-Ethylnaphthalene	-6171	-6461.7	290.7	290.7
2-Methyl-4-chloro-4'-benzyloxyazobenzene	-10782	-10496.5	-285.5	285.5
1,3,5-Tripicrylbenzene	-10486	-10765.2	279.2	279.2
Guanidinium chloride	-949.26	-1226.8	277.54	277.54
Glyceryl tribehenate	-43208	-43484.5	276.5	276.5
Benzaldehyde phenylhydrazone	-6777.2	-7052.1	274.9	274.9
Pentafluoroiodobenzene	-2201	-2469.1	268.1	268.1
Nitrilotriacetic acid	-2341.3	-2077.4	-263.9	263.9
Coerulignone	-7496.1	-7759.8	263.7	263.7
1,2-Dihexylcyclopropene	-9445.6	-9703.7	258.1	258.1
Acetaldehyde phenylhydrazone	-4436.3	-4694	257.7	257.7
Propylcyclopropane	-3770	-4024.6	254.6	254.6
2-Methyl-3',4-dichloro-4'-benzyloxyazobenzene	-10598	-10344.1	-253.9	253.9
3-Chloro-4-methylaniline	-3607	-3859.9	252.9	252.9
4-Nitrobenzylidene-4-chlorophenylacetonitrile	-7187.7	-7438.8	251.1	251.1
3,10-Perylenequinone	-9029	-9278.7	249.7	249.7
Alanine ethylester nitrate	-2740.1	-2989.3	249.2	249.2
Benzenetrifuroxan	-2967	-2722.1	-244.9	244.9
Tetrakis(dimethylamino)ethylene	-7444.1	-7199.4	-244.7	244.7
Bis(3-cyanofurazan-4-yl)ether	-2940.4	-2700	-240.4	240.4
3-Methyldiphenylmethane	-7322	-7560.7	238.7	238.7
3-Methyl-1-pyrazolinecarboxamide	-2811.7	-3050	238.3	238.3
Acetone phenylhydrazone	-5095.3	-5329.6	234.3	234.3
1,3-Dihydro-5-nitro-2H-benzimidazol-2-one	-3045.5	-3276.2	230.7	230.7
4-Methoxy-alpha-phenylcinnamonitrile	-8042	-8269.7	227.7	227.7
Nitroisobutanetriol trinitrate	-2205.2	-1977.9	-227.3	227.3
11-Deoxycorticosterone	-12030	-11802.7	-227.3	227.3
2,4,6-Tripicryltriazine	-9439.1	-9212.9	-226.2	226.2
Cyclopropylcyclohexane	-5513.7	-5739.2	225.5	225.5
3-Methyl-4-aminobenzenesulfonamide	-4166	-4387.8	221.8	221.8
3-Aminobenzenesulfonamide	-3525	-3745.3	220.3	220.3
Furaldehyde phenylhydrazone	-5641.3	-5861	219.7	219.7
Glycine bisulfate	-1264.3	-1483.4	219.1	219.1
cis-4-Cyclohexene-1,2-dicarboxylic anhydride	-3519	-3737.7	218.7	218.7
Benzo(rst)pentaphene-5,8-dione	-10908	-11126.1	218.1	218.1
2-Nitroethyl nitrate	-927.17	-1142.6	215.43	215.43
5-Amino-1,3-dihydro-2H-benzimidazol-2-one	-3337	-3548.5	211.5	211.5
4,7-Dimethyl-2H,5H-pyrano(4,3-b)pyran-2,5-dione	-4642	-4430.8	-211.2	211.2
3,6-Diphenyl-1,2,4,5-tetroxane	-7328.8	-7117.9	-210.9	210.9
2-Iodocinnamic acid	-4081	-4291.2	210.2	210.2
2,3,6,7-Dibenzobicyclo(3,2,2)nona-2,6-dien-4-one	-8398.8	-8608.1	209.3	209.3
Dodecanitroquatraphenyl	-10515	-10307.6	-207.4	207.4
Hexanitrohexaazaisowurtzitane	-3595.6	-3389.7	-205.9	205.9
3-Methyl-1-penten-4-yn-3-ol	-3322.5	-3527.4	204.9	204.9
4-Ethoxy-3'-s-butyl-4'-benzyloxyazobenzene	-13982	-13777.6	-204.4	204.4
Carnitine	-4142.1	-3948.1	-194	194
Diphenylketone phenylhydrazone	-9852.5	-10045.7	193.2	193.2
4-Azidomethyl-2,6,8,10,12-pentanitrohexaazaisowurtzitane	-4599.47	-4407.3	-192.17	192.17
2-Methyloctadecanoic acid	-11797	-11987.5	190.5	190.5
2,3,4'-Trichlorobiphenyl	-5617.23	-5807.4	190.17	190.17
Di-t-pentyl peroxide	-6479.8	-6669.3	189.5	189.5
Glyceraldehyde acetonide	-3030	-3219.3	189.3	189.3
3,4-Dinitrofurazanfuroxan	-3018.2	-2829.3	-188.9	188.9
2,6-Dinitro-4-trifluoromethylchlorobenzene	-3087	-2898.5	-188.5	188.5
Methyl N-phenylurethane	-4248	-4062	-186	186
Isopropyl linoleate	-12801	-12984	183	183
4-Methylbenzenesulfonamide	-4464.4	-4282.2	-182.2	182.2
Testosterone	-11080	-10898	-182	182
1,1,2,2-Tetra-t-butylethane	-12189	-12010.3	-178.7	178.7
Azobis(3-cyanofurazan-4-yl)	-3294.2	-3116.5	-177.7	177.7
Tetrakis(p-nitrophenyl)porphyrin	-21781	-21603.9	-177.1	177.1
Bis(3-nitrofurazan-4-yl)ether	-1880.9	-1711.1	-169.8	169.8
3,5-Dimethyl-4-benzyloxyazobenzene	-11461	-11291.5	-169.5	169.5
Carvone	-5925	-5756.8	-168.2	168.2
Mellitic acid	-3280.9	-3112.9	-168	168
alpha-Terpinene	-5985.2	-6151.6	166.4	166.4
p-Anisaldehyde phenylhydrazone	-7398.1	-7563.8	165.7	165.7
2,6-Bis(picrylazo)-3,5-dinitropyridine	-8021.6	-7856.1	-165.5	165.5
Tristearin	-35806	-35641.4	-164.6	164.6
1-Chloro-2-nitro-4-(trifluoromethyl)benzene	-3229.5	-3065.3	-164.2	164.2
4,10-Bis(azidomethyl)-2,6,8,12-tetranitrohexaazaisowurtzitane	-5585.64	-5424.9	-160.74	160.74
Salicyaldehyde phenylhydrazone	-6686.9	-6845.1	158.2	158.2
m-Tercyclohexyl	-11114	-11272.1	158.1	158.1
2-Amino-4-acetaminoanisole	-4702.5	-4858.2	155.7	155.7
alpha-(4-Chlorophenyl)cinnamonitrile	-7450.2	-7605.5	155.3	155.3
3-Methylbenzo(b)thiophene dioxide	-5196	-5042	-154	154
Tetraphenylhydrazine	-12752.7	-12599.5	-153.2	153.2
Isopropyl stearate	-13190	-13342.6	152.6	152.6
Methanediol dinitrate	-575.7	-423.5	-152.2	152.2
2,5-Dimethyl-3'-chloro-4'-benzyloxyazobenzene	-11291	-11139	-152	152
Tetrakis(p-anisyl)porphyrin	-24164.4	-24315.1	150.71	150.71
1-Dimethylamino-4-(2-cyano-2-phenylethenyl)-benzene	-9084	-9234.7	150.7	150.7
Glycerol trilaurate	-23731	-23880.7	149.7	149.7
1-(1-Amino-4-nitro-1H-pyrazol-3-yl)-1H-tetrazole	-2751.4	-2603.5	-147.9	147.9
Corannulene	-9641.5	-9494.2	-147.3	147.3
Rubrene	-21110	-20963	-147	147
Bis(3-(triethoxysilyl)propyl)disulfide	-13836.8	-13983.7	146.92	146.92
1-Hydroxy-L-proline	-2592.7	-2739.5	146.8	146.8
Propyl linoleate	-12846	-12992.8	146.8	146.8
Hexanitroethane	-895.4	-749.3	-146.1	146.1
N-Phenyl-1-naphthylamine	-8447.5	-8302.9	-144.6	144.6
Isopropyl 2-furancarboxylate	-3914.4	-4055.7	141.3	141.3
Hexadecafluoro-bicyclo(4,4,0)dec-1(6)-ene	-3550.2	-3409.7	-140.5	140.5
1,1-Dicyclohexylheptane	-12031	-12171	140	140
Prasterone	-11030	-10890.6	-139.4	139.4
TCNE	-2985	-2847	-138	138
Benzil phenylhydrazone	-10425	-10287.6	-137.4	137.4
6,12-Methano-7H-benzocycloundecen-14-one	-8633.7	-8496.9	-136.8	136.8
1-Amino-1-ethylamino-2,2-dinitroethylene	-2347.83	-2484.4	136.57	136.57
2-((o-Nitrophenyl)azo)-p-cresol	-6886.4	-6751.3	-135.1	135.1
2,2,2-Triphenylacetophenone	-13310	-13175.2	-134.8	134.8
o-Tercyclohexyl	-11147	-11281.6	134.6	134.6
Tripropargylamine	-5642.1	-5515.7	-126.4	126.4
Bis(3,4-bis(phthalamido)phenyl) ether	-19515	-19390.1	-124.9	124.9
2,4,6-Tris(diphenylamino)-1,3,5-triazine	-20095	-20219.5	124.5	124.5
Tetrakis(4-bromophenyl)porphyrin	-21784	-21660.6	-123.4	123.4
trans-3-Penten-2-one	-3041	-2918.1	-122.9	122.9
Methyl 2-propylpentanoate	-5403.8	-5524.2	120.4	120.4
2-Phenylbicyclo(1,1,1)pentane-2-ol	-6092.3	-5972.9	-119.4	119.4
Cyclotriacontane	-19498.1	-19617.3	119.2	119.2
Ricinoleic acid	-10845	-10962.9	117.9	117.9
4-Nitrobenzil	-6698.2	-6581.9	-116.3	116.3
Tetraphenylnaphthacene monoxide	-20983	-20867.1	-115.9	115.9
Ethyl behenoate	-15196	-15311.5	115.5	115.5
Tripalmitin	-31606	-31721.1	115.1	115.1
Benzenepentacarboxylic acid	-3256.4	-3142.2	-114.2	114.2
(Phenylazo)triphenylmethane	-13270	-13156	-114	114
N,N,N',N'-Tetraphenylbiphenyl-4,4'-diamine	-18522	-18635.8	113.8	113.8
Cyclopropanone	-1770.2	-1656.6	-113.6	113.6
Tri-t-butylmethanol	-8643.9	-8530.5	-113.4	113.4
o-Anisidine	-3994.8	-3881.6	-113.2	113.2
N,N'-Diacetylbenzidine	-8110.3	-8223.5	113.2	113.2
Tetrabenzonaphthalene	-12897	-12784.1	-112.9	112.9
Fluoropentanitroethane	-810.9	-698.6	-112.3	112.3
1,2-Bis(phthalamido)benzene	-10004	-9891.7	-112.3	112.3
1,3 Diphenylisobenzofuran	-9952	-10063.2	111.2	111.2
1-Methyl-4,5-dinitroimidazole	-2200.2	-2090.1	-110.1	110.1
Diethylmalonate	-3483	-3593	110	110
Ethyl eicosanoate	-13895	-14004.8	109.8	109.8
Isopropyl 3-pentenoate	-4779	-4669.4	-109.6	109.6
Azulene	-5285.5	-5176.7	-108.8	108.8
3,3,4,4-Tetramethyl-1,2-dioxetane	-3801.7	-3910.2	108.5	108.5
1-(p-Nitrophenyl)-2-amino-1,3-propanediol	-4934.3	-4825.9	-108.4	108.4
3-Formylpropiononitrile	-2301.5	-2193.1	-108.4	108.4
Dipropyl suberate	-8058.3	-8166.6	108.3	108.3
p-Methacryloyloxybenzoic acid	-4960.6	-5067.6	107	107
3,4-Diaminofurazan	-1305.34	-1412.2	106.857	106.857
1-Phenylazo-2-naphthol, hydrazo form	-8257.1	-8150.6	-106.5	106.5
1,3,5,7,9,11,13,15-Cyclohexadecaoctaene	-9136	-9030	-106	106
3-(Phenylhydrazono)-2-butanone	-5677.3	-5571.3	-106	106
4-Phenyl-1H-1,2,3-triazole	-4296.5	-4401.7	105.2	105.2
Amalic acid	-5190.8	-5085.8	-105	105
Hexamethoxycarbonylbenzene	-7544.8	-7439.8	-105	105
Glycerol tricaprate	-19861	-19965.9	104.9	104.9
2-(Dinitromethylene)-1,3-diazacycloheptane	-3418	-3522.9	104.9	104.9
2-(Biphen-3-yl)naphthalene	-11069	-11173.6	104.6	104.6
Methyl behenate	-14565	-14669.5	104.5	104.5
1,4-Diisocyanatobenzene	-3696	-3591.7	-104.3	104.3
Benz(a)anthracene-7,12-dione	-8279.8	-8383.9	104.1	104.1
Octanitro-m-terphenyl	-8035.4	-7931.4	-104	104
Hexamethylenetriperoxidediamine	-3718.5	-3821.6	103.1	103.1
4,5-Dinitroimidazole	-1503.9	-1401.1	-102.8	102.8
Isatide	-7435.8	-7333.3	-102.5	102.5
Tetra-t-butylperoxypyromellitate	-14126.6	-14025.3	-101.3	101.3
1,2-Difluoro-3-fluoromethylbenzene	-3369.3	-3470.4	101.1	101.1
Nitrosobenzene	-3105	-3205.8	100.8	100.8
Pentaphenylethane	-16700.2	-16599.9	-100.3	100.3
p-Dimethylaminobenzylidene-p-isopropylphenylacetonitrile	-11083	-11183.1	100.1	100.1
Dimethyl dodecanedioate	-8089.3	-8189.2	99.9	99.9
Methyl eicosanoate	-13263	-13362.8	99.8	99.8
1,3-Dithiole-2-thione	-3441	-3341.5	-99.5	99.5
Cyclohexylidenephenylacetonitrile	-7857.7	-7758.7	-99	99
Biphenylene	-6198	-6100.2	-97.8	97.8
2-Ethyldecalin	-7493.3	-7590.6	97.3	97.3
Mesoporphin IX dimethylester	-19345	-19442.2	97.2	97.2
Oxalacetic acid	-1205.5	-1108.3	-97.2	97.2
Isovalerylphenylacetylene	-7207.8	-7111	-96.8	96.8
Bis(2,2,2-trinitroethyl)nitrazine	-2193.9	-2097.3	-96.6	96.6
Adipic dihydrazide	-3868.8	-3965	96.2	96.2
Ethyl stearate	-12602	-12698.1	96.1	96.1
Isoborneol	-6231.2	-6135.4	-95.8	95.8
Tri-t-butylmethane	-8825	-8729.3	-95.7	95.7
Disperse Yellow 3	-7799	-7894.7	95.7	95.7
1,2,2-Trimethylcyclopropene	-3928	-3832.8	-95.2	95.2
3,4-Dioxymethylenebenzylidenephenylacetonitrile	-7941	-7846	-95	95
Phenazine-1-carbohydrazide	-6536.1	-6630.7	94.6	94.6
Triaachidin	-39467	-39561.6	94.6	94.6
Dimethyl meso-2,3-dimethoxy-butanedioate	-3958	-3863.7	-94.3	94.3
Methyl stearate	-11962	-12056	94	94
Cinchonamine	-10864	-10770.1	-93.9	93.9
Borneol	-6231.2	-6138.1	-93.1	93.1
1-(2-Furyl)propan-1-ol	-3739.5	-3832.5	93	93
2-Benzoyl-3-phenylquinoxaline N,N'-dioxide	-10452	-10359	-93	93
4-Methyl-2-(dinitromethylene)-1,3-diazacyclopentane	-2831	-2923.7	92.7	92.7
Propyl stearate	-13259	-13351.4	92.4	92.4
2,4,6-Tribromophenol	-2689.2	-2597.1	-92.1	92.1
Cinchonine	-10653	-10561	-92	92
Perfluorobutene	-1316.1	-1407.9	91.8	91.8
Perfluoro-2,4-dimethyl-3-ethyl-2-pentene	-2982.3	-2890.6	-91.7	91.7
trans-2-Butyl-5-methyl-1,3-dioxane	-5499	-5590.6	91.6	91.6
Cyclooctadecanonaene	-10063.8	-10155.1	91.3	91.3
Thebaine	-10221	-10130.1	-90.9	90.9
2-Carboxy-3-methylpyrazine N,N'-dioxide	-2904	-2813.3	-90.7	90.7
Isopropyl oleate	-13073	-13163.3	90.3	90.3
3,4-Dinitrofurazan	-1098.42	-1008.2	-90.2232	90.2232
3-Benzoyl-5-oxo-1,2,4-oxadiazoline	-4129.2	-4039.3	-89.9	89.9
2-(Dinitromethylene)-1,3-diazacyclohexane	-2777	-2866.8	89.8	89.8
Trinitroacetonitrile	-961	-871.4	-89.6	89.6
Methyl 2,3-diphenylcycloprop-2-ene-1-carboxylate	-8683.8	-8594.4	-89.4	89.4
cis-2-Methyl-5-butyl-1,3-dioxane	-5504	-5593.3	89.3	89.3
Methyl ricinoleate	-11595	-11684.1	89.1	89.1
Stachyose	-11325	-11236	-89	89
Perfluoromethylcyclopentane	-1913.23	-2002.2	88.97	88.97
1,2,4,5-Tetra-t-butylbenzene	-13799.5	-13710.6	-88.9	88.9
2-Aminothiazole	-2413.9	-2325.3	-88.6	88.6
Pyracyclene	-6979.1	-6890.6	-88.5	88.5
Trimethyloxirane	-3133	-3221.1	88.1	88.1
Phenytoin	-7393.8	-7305.8	-88	88
1,5,5-Trimethylcyclohexene	-5595.7	-5683.3	87.6	87.6
o-Nitrobenzylidene-5,6,7,8-tetrahydronaphthyl-2-acetonitrile	-9853.7	-9941	87.3	87.3
1,1,1,2,2-Pentanitropropane	-1553.4	-1466.6	-86.8	86.8
1-Nitrodispiro(2,0,2,1)heptane	-4292.7	-4205.9	-86.8	86.8
Furil	-4453.4	-4366.6	-86.8	86.8
2-Bromocinnamic acid	-4130	-4216.6	86.6	86.6
Glyceryltribrassidate	-42860	-42946.6	86.6	86.6
1,3,5-Triazine-2,4,6-trione trihydrazone	-2618.3	-2704.7	86.4	86.4
1-Aminotetrazole	-1030.6	-1116.7	86.1	86.1
Tris(decyl)silane	-21130	-21044.2	-85.8	85.8
7-Ethoxy-4-methylcoumarin	-5891.7	-5977.1	85.4	85.4
Methylenecyclopropane	-2633.65	-2548.7	-84.95	84.95
2-Benzimidazolone	-3527.5	-3442.9	-84.6	84.6
Methyl 2-butyloctanoate	-8053.1	-8137.7	84.6	84.6
3,3'-Azobis(6-amino-1,2,4,5-tetrazine)	-3009.13	-2924.7	-84.43	84.43
2,3-Dicyanopyrazine	-3076.5	-2992.2	-84.3	84.3
Steroid02	-10760	-10675.9	-84.1	84.1	4-Androstene-3,17-dione
1-Methyldecalin	-6850.6	-6934.6	84	84
Bicyclo(3,3,3)undecane	-7034	-6950.2	-83.8	83.8
Thujane	-6312	-6395.7	83.7	83.7
3,5-Diethyl-3,5-dimethylheptane	-8822.8	-8739.2	-83.6	83.6
1,1,2,2-Cyclopropanetetracarbonitrile	-3639	-3555.5	-83.5	83.5
2-(Dinitromethylene)-1,3-diazacyclopentane	-2188	-2271.4	83.4	83.4
Bis(dimethylthiocarbamyl) sulfide	-5930.5	-5847.2	-83.3	83.3
2,6,6-Trimethyl-2-cyclohexenone	-5355	-5271.9	-83.1	83.1
(2,2)Paracyclophane	-8727.5	-8644.5	-83	83
Undecylcyclopentane	-10557	-10474.3	-82.7	82.7
1,6-Imino-(10)annulene	-5529.2	-5446.6	-82.6	82.6
Cinchonidine	-10652	-10569.7	-82.3	82.3
Glyoxal	-861.47	-779.3	-82.17	82.17
1,2-Difluorotetranitroethane	-730	-648	-82	82
Coronene	-11311	-11393	82	82
1,1'-Diphenyl-1,1'-bicyclooctyl	-16344	-16262.2	-81.8	81.8
Octamethylcyclotetrasiloxane	-7778.74	-7860.3	81.56	81.56
1,3-Dicyclohexylpropane	-9637	-9555.6	-81.4	81.4
Trinitrotriphenylmethane	-9509.8	-9428.5	-81.3	81.3
Azidocyclohexane	-4041.6	-4122.6	81	81
Dipicrylamine	-5481.3	-5400.9	-80.4	80.4
3-Methyl-5-phenyl-1,2,4-oxadiazole	-4788.2	-4707.9	-80.3	80.3
3,4-Diethoxy-3-cyclobutene-1,2-dione	-4025.1	-3944.8	-80.3	80.3
Trispirononane	-5638.1	-5558	-80.1	80.1
(2,2)Metaparacyclophane	-8713.7	-8633.7	-80	80
Dicyclohexylmethane	-8170.4	-8250.2	79.8	79.8
Picrylchloride	-2691.2	-2611.5	-79.7	79.7
3,5-Diphenyl-1,2,4-oxadiazole	-7145	-7065.9	-79.1	79.1
Dotriacontane	-21071.1	-21149.8	78.67	78.67
Dicinnamoyl peroxide	-8734	-8812.2	78.2	78.2
Diisononylphthalate	-15007.5	-15085.7	78.16	78.16
1,1,4,4-Tetramethyl-2-tetrazene	-3515.6	-3437.6	-78	78
4-Amino-3,5-dichloro-2-(trichloromethyl)pyridine	-2726.2	-2804.2	78	78
4-Chlorobiphenyl	-6040	-6117.7	77.7	77.7
Acetone cyanohydrin	-2450.6	-2372.9	-77.7	77.7
Tributyrin	-8122.4	-8199.8	77.4	77.4
1,3,5,7-Tetroxane	-2098.98	-2021.8	-77.18	77.18
Bis-(o-aminophenyl)-2,2'-dibenzimidazole oxide	-13191	-13268.1	77.1	77.1
1,3,5,5-Tetranitrohexahydropyrimidine	-2433.6	-2356.6	-77	77
Benzoin phenylhydrazone	-10586	-10509.1	-76.9	76.9
N,N'-Ethylenebis(benzoylacetonimine)	-11783	-11859.9	76.9	76.9
2-Methyl-4-methylene-1,3-dioxolane	-2690.7	-2767.1	76.4	76.4
1-Fluoronaphthalene	-5096	-5019.6	-76.4	76.4
2-Hydroxyanthraquinone	-6199.4	-6275.6	76.2	76.2
5,5-Dihydroxypyrimidine-2,4,6-trione	-1144.7	-1068.5	-76.2	76.2
1,3-Diphenyltetrazene	-6848.9	-6772.7	-76.2	76.2
1,2,4,5-Tetroxane	-1193.69	-1117.7	-75.99	75.99
Furoin	-4661	-4585.1	-75.9	75.9
1,2-Dioxymethylenebenzene	-3428	-3352.3	-75.7	75.7
2,4,6-Trinitrophenoxyethyl nitrate	-3718.1	-3642.4	-75.7	75.7
1,2-Bis(phenylacetyl)hydrazine	-8394.4	-8318.7	-75.7	75.7
Fluoroacetylfluoride	-747	-822.5	75.5	75.5
Cyclopentylidenephenylacetonitrile	-7199	-7123.7	-75.3	75.3
Dicyanoacetylene	-2074.4	-1999.2	-75.2	75.2
1-Hexadecyl-3-methylimidazolium bromide	-12972	-13047	75	75
1,3,6-Triphenylcycloheptatriene	-12977.5	-13052.4	74.87	74.87
Benzoylcarboxyperoxide phenyl ester	-6453.4	-6378.8	-74.6	74.6
2-Amino-4,6-dimethoxypyrimidine	-3340	-3265.5	-74.5	74.5
3-Cyano-4-nitrofurazan	-1532	-1457.7	-74.3	74.3
Urazine	-1102	-1027.7	-74.3	74.3
Triacontane	-19768.8	-19843.1	74.29	74.29
4,5,6-Trimethyl-2,3-benzoxalene	-7765.9	-7839.9	74	74
Perchlorocyclopentene	-1979.6	-1905.6	-74	74
1,3,5-Trinitroso-1,3,5-triazacyclohexane	-2313.3	-2239.4	-73.9	73.9
Galactonic acid	-2465.9	-2539.7	73.8	73.8
Hymecromone	-4537.6	-4611.2	73.6	73.6
4,5-Dihydroxy-2-(dinitromethylene)imidazolidine	-1828	-1901.5	73.5	73.5
Bis(4-aminophenyl) ether	-6420	-6346.5	-73.5	73.5
Chloranilic acid	-2029	-1955.5	-73.5	73.5
cis-2,5-Diisopropyl-1,3-dioxane	-6169	-6242.3	73.3	73.3
Triphenylmethyl chloride	-9826.1	-9753	-73.1	73.1
Linolenic acid	-10869.4	-10797	-72.43	72.43
Quinidine	-11145	-11072.7	-72.3	72.3
N,N-dibenzoylbenzamide	-10112	-10039.8	-72.2	72.2
(2-Nitrobenzylidene)phenylacetonitrile	-7519	-7591.2	72.2	72.2
5,7-Dinitro-1-picrylbenzotriazole	-5594	-5521.8	-72.2	72.2
Dimethyldipropylsilane	-6673.8	-6601.7	-72.1	72.1
Nonacosane	-19117.6	-19189.7	72.07	72.07
3-Chlorobiphenyl	-6045.9	-6117.7	71.8	71.8
Di-t-Butylperoxydimethylsilane	-7431.3	-7502.9	71.6	71.6
1,1-Diphenylpentane	-9602	-9530.8	-71.2	71.2
Dimethylamino-2,4,6-heptatrienal	-5289.8	-5360.8	71	71
Alanine nitrate	-1552.4	-1623.3	70.9	70.9
2,4,6-Trichloro-s-triazine	-1345.9	-1275.1	-70.8	70.8
Bis(4-aminophenyl)methane	-7200	-7129.4	-70.6	70.6
Retenequinone	-9011.1	-9081.4	70.3	70.3
Dibenzo-18-crown-6	-10477	-10406.9	-70.1	70.1
1,1,1-Trichlorotrifluoroethane	-554.18	-624.1	69.92	69.92
2,6-Bis(picrylamino)-3,5-dinitropyridine	-7738.91	-7669	-69.91	69.91
Octacosane	-18466.5	-18536.3	69.84	69.84
Dimethyl 2,6-cuneanedicarboxylate	-6024.1	-6093.8	69.7	69.7
2,3-Diphenylacrylonitrile	-7827	-7758	-69	69
3,4-Epoxyhexane	-3818	-3886.8	68.8	68.8
trans-(1-Methyl-1-propenyl)benzene	-5746.3	-5677.5	-68.8	68.8
2-Azabicyclo(2,1,0)pentane	-2826.97	-2758.3	-68.67	68.67
Difluorenyl	-13001	-13069.6	68.6	68.6
1-Isopropylcyclohexene	-5619.1	-5687.5	68.4	68.4
4-Cyano-2,6-diiodophenyl octanoate	-8019.5	-8087.9	68.4	68.4
N,N,N-Trimethylglycine methyl ester sulfate	-8182.5	-8250.8	68.3	68.3
N-Phenylcarbazole	-9137.1	-9205.4	68.3	68.3
1-Phenyltetrazolone	-3723.8	-3655.6	-68.2	68.2
Diphenylnitrosoamine	-6378.5	-6310.3	-68.2	68.2
2,4,6-Tris(2,2-dinitro-2-fluoroethoxy)-1,3,5-triazine	-3827.6	-3759.5	-68.1	68.1
Coniine	-5340.3	-5408.2	67.9	67.9
1,2,3-Triphenylcyclopropene	-10967	-10899.3	-67.7	67.7
Heptacosane	-17815.3	-17882.9	67.61	67.61
Octaethylporphyrin	-20587	-20654.6	67.6	67.6
Dimethyldimethoxysilane	-3423.58	-3491.1	67.52	67.52
Dicyanodiamide	-1383.6	-1451.1	67.5	67.5
beta-Aminobutyronitrile	-2666.1	-2733.5	67.4	67.4
1-Eicosanoic acid	-12574.2	-12641.6	67.4	67.4
2,3-Diazabicyclo(2,2,1)hept-2-ene	-3262.9	-3330.2	67.3	67.3
Tricyanoethylene	-2551.17	-2483.9	-67.27	67.27
Thiohydantoic acid	-2086.7	-2153.8	67.1	67.1
Dimethyl pyromellitate	-4672.7	-4605.6	-67.1	67.1
2-Phenylglyceric acid	-4226.6	-4159.6	-67	67
Di-n-propylmaleate	-5440.79	-5373.8	-66.99	66.99
Hexaphenylbenzene	-21335	-21268.1	-66.9	66.9
beta-Propyl-beta-propiolactone	-3337.6	-3404.5	66.9	66.9
Dibenzylidene ethylenediamine	-8854.2	-8787.4	-66.8	66.8
Hydrocortisone	-11480	-11413.3	-66.7	66.7
3-Nitropyrazole	-1681.8	-1748.3	66.5	66.5
1-Pyrroline	-2648.86	-2582.4	-66.46	66.46
Methylvinyldichlorosilane	-2551.56	-2485.1	-66.46	66.46
Tetrapropyl 1,2,4,5-benzenetetracarboxylate	-11296	-11229.6	-66.4	66.4
3-Pyrroline	-2694.86	-2628.5	-66.36	66.36
13-Phenylpentacosane	-19528.5	-19594.9	66.35	66.35
1,5-Dicyclohexylpentane	-10930	-10863.7	-66.3	66.3
Butyl phenylcarbamate	-6077	-6010.8	-66.2	66.2
N-Methyl-N-phenyl-N'-ethylurea	-5631.2	-5697.4	66.2	66.2
Triacetin	-4213.6	-4279.6	66	66
Tetraethylsilane	-6686.3	-6620.4	-65.9	65.9
1,1-Dicyclohexylpentane	-10930	-10864.2	-65.8	65.8
5-(4-Nitro-1H-pyrazol-3-yl)-1H-tetrazole	-2418.4	-2352.7	-65.7	65.7
Tributylphosphate	-7980	-8045.6	65.6	65.6
alpha-Acetylacetoacetic acid ethylester	-4073.5	-4008	-65.5	65.5
Pinane	-6332.9	-6398.4	65.5	65.5
Hexacosane	-17164.1	-17229.6	65.49	65.49
4-Benzylphenol	-6774	-6708.8	-65.2	65.2
1-Hexyl-3-methylimidazolium chloride	-6578.4	-6513.3	-65.1	65.1
2-Quinolone	-4397.1	-4462.1	65	65
Raffinose	-8478.3	-8413.3	-65	65
Diethyl acetylenedicarboxylate	-4010	-3945.3	-64.7	64.7
Thiram	-6525.5	-6460.9	-64.6	64.6
Perbenzoic acid	-3247.5	-3312.1	64.6	64.6
4-Nitroso-1-naphthol	-4831	-4895.3	64.3	64.3
2-Cyclopropyl-1-hexene	-5879	-5814.8	-64.2	64.2
Dinitromesitylene	-4922.4	-4858.3	-64.1	64.1
1,2,4-Trinitrobenzene	-2828	-2764	-64	64
Acetylenedicarboxylic acid	-1282.91	-1219	-63.91	63.91
2-Propylbenzimidazole	-5603.8	-5667.6	63.8	63.8
Meso-3,4-dicyclohexyl-2,5-dimethylhexan	-12887	-12823.3	-63.7	63.7
5a-Androstane-3,17-dione	-10930	-10866.4	-63.6	63.6
Tetra(3-pyridyl)porphyrin	-20268	-20331.4	63.4	63.4
Pentacosane	-16512.9	-16576.2	63.26	63.26
Propyl oleate	-13109	-13172.1	63.1	63.1
4-Benzoyl-3-furazanamine	-4621.2	-4558.1	-63.1	63.1
6-Methoxy-4-methylcoumarin	-5269.8	-5332.4	62.6	62.6
2,2,3,3-Tetranitrobutane	-2249	-2186.5	-62.5	62.5
D-Mannaric acid (1,4)(3,6)-dilactone	-2153.4	-2090.9	-62.5	62.5
p-Methoxybenzyliden-5,6,7,8-tetrahydronaphthyl-2-acetonitrile	-10682	-10619.5	-62.5	62.5
Bis(hydroxymethyl)urea	-1606.8	-1669.3	62.5	62.5
1,4-Dimethyl-5-tetrazolone	-2011.8	-1949.4	-62.4	62.4
Tyramine	-4445.5	-4507.8	62.3	62.3
Perfluorocyclobutane	-1436.15	-1373.9	-62.25	62.25
5,5-Dimethyl-4-(3-oxobutyl)dihydrofuran-2(3H)-one	-5451.3	-5513.5	62.2	62.2
Acetic acid (amino(nitroamino)methylene)hydrazide	-1987.4	-2049.2	61.8	61.8
Bis(4-ethyl-3,5-dimethyl-1H-pyrrol-2-yl)methanone	-9866	-9804.2	-61.8	61.8
Trifluoroacetonitrile	-810.54	-748.8	-61.74	61.74
1,1,2-Trifluoroethane	-1006.78	-1068.5	61.72	61.72
3-Cyano-5-(cyanofurazanyl)-1,2,4-oxadiazole N-oxide	-2926	-2864.3	-61.7	61.7
Azidocyclopentane	-3435	-3496.7	61.7	61.7
Diethyl 3,5-dimethylpyrrole-2,4-dicarboxylate	-6235	-6296.7	61.7	61.7
4,5-Dipropyl-4,5-bis-(4-t-butylphenyl)octane	-20686	-20624.4	-61.6	61.6
Glyceryldibrassidate	-29115	-29176.5	61.5	61.5
5-Methyl-1-phenyltetrazole	-4587.1	-4648.5	61.4	61.4
1-(4-Nitro-1H-pyrazol- 3-yl)-1H-tetrazole	-2460.2	-2398.9	-61.3	61.3
cis-(5,12)-7,7,14,14-Hexamethyl-1,4,8,11-tetraazacyclotetradecane	-11207	-11145.8	-61.2	61.2
Civetone	-10480	-10541.2	61.2	61.2
N,N,N-Trimethylglycine methyl ester bisulfate	-3999.6	-4060.8	61.2	61.2
1-(4-Nitro-1-trinitromethyl-1H-pyrazol-3-yl)-1H-tetrazole	-2876.6	-2815.4	-61.2	61.2
2,4-Dimethyl-1,3-dioxole	-2653	-2714.2	61.2	61.2
9(10H)-Acridinone	-6318.5	-6379.6	61.1	61.1
Triacetone triperoxide	-5449.7	-5510.8	61.1	61.1
Tetracosane	-15861.8	-15922.8	61.04	61.04
Di(benzyl-NNO-azoxy)formal	-8385.6	-8324.6	-61	61
Pinonic acid	-5482.3	-5543.3	61	61
Ammeline	-1595	-1655.9	60.9	60.9
Diphenylmethylene diacetate	-8315.3	-8254.4	-60.9	60.9
Biphenanthrene	-13812.6	-13873.5	60.87	60.87
2,2-Dimethyl-1,3-propanediol dinitrate	-2995	-3055.8	60.8	60.8
cis-2-Ethyl-5-methyl-1,3-dioxane	-4223	-4283.8	60.8	60.8
Squalane	-19801	-19861.7	60.7	60.7
Uric acid	-1920.4	-1859.7	-60.7	60.7
2,6-Dimethoxypyridine	-3756.1	-3695.4	-60.7	60.7
7-Oxabenzonorbornadiene	-5140.5	-5079.9	-60.6	60.6
Diacetylperoxide	-1896.4	-1835.8	-60.6	60.6
5-Aminobarbituric acid	-1586	-1646.6	60.6	60.6
1-Heptadecanoic acid	-10624	-10684.5	60.5	60.5
Bianthracene	-13917	-13856.5	-60.5	60.5
Cyclobutanoneimine	-2734.1	-2673.7	-60.4	60.4
Irisone	-7760.5	-7700.1	-60.4	60.4
N,N'-Di(2,4,6-trinitrophenyl)ethylene-1,2-dinitroamine	-6799.4	-6739	-60.4	60.4
3-Phenyleicosane	-16267.8	-16328.1	60.32	60.32
2,4,6-Trimethylphenyl isocyanide	-5608.2	-5668.5	60.3	60.3
1-Methyl-2,3,3-triphenylcyclopropene	-11607	-11546.7	-60.3	60.3
3,4-Di(1-cyclohexen-1-yl)-2,2,5,5-tetramethylhexane	-13726	-13786.2	60.2	60.2
Lysine	-3683.2	-3743.4	60.2	60.2
N-Ethyl-N-nitrosoaniline	-4679.8	-4619.6	-60.2	60.2
Tricosane	-15210.6	-15270.7	60.11	60.11
7-Methylhypoxanthine	-3179.5	-3119.4	-60.1	60.1
Ornithine	-3029.9	-3090	60.1	60.1
10-Methylacridin-9(10H)-one	-7017.9	-7077.8	59.9	59.9
2-Phenylhept-2-enenitrile	-7418.5	-7358.8	-59.7	59.7
3-Methyl-2-phenylbut-2-enenitrile	-6097.9	-6038.2	-59.7	59.7
1H-Indazole-6-carboxylic acid	-3704.5	-3764.1	59.6	59.6
2,2',4,4',6,6'-Hexanitrodibenzyl	-6623	-6564.2	-58.8	58.8
Protoporphyrin IX	-17746	-17687.2	-58.8	58.8
Docosane	-14559.4	-14617.9	58.48	58.48
Phenacetin	-5452	-5393.9	-58.1	58.1
2,5-Norbornadiene	-4076.7	-4018.8	-57.9	57.9
Pyromellitic acid	-3221.8	-3164	-57.8	57.8
1-Nitrodispiro(2,0,3,1)octane	-4898.7	-4840.9	-57.8	57.8
Benzyliden-5,6,7,8-tetrahydronaphthyl-2-acetonitrile	-10165	-10107.2	-57.8	57.8
1,4-Dioxane-2,3-dione	-1448.5	-1390.8	-57.7	57.7
Pyrazinecarbonitrile	-2694.4	-2636.8	-57.6	57.6
Cyclobutene	-2589.85	-2532.4	-57.45	57.45
Di-n-octylphthalate	-13839	-13781.7	-57.3	57.3
Phenylalanyl anhydride	-9368.02	-9310.8	-57.22	57.22
Parabanic acid	-889.7	-832.7	-57	57
Desoxyamalic acid	-5531.2	-5474.9	-56.3	56.3
Chlorothalonil	-3436.7	-3380.8	-55.9	55.9
BOB	-7043.2	-7085.1	41.9	41.9
1,2-Dihydro-5-nitro-3H-1,2,4-triazol-3-one	-943.4	not evaluable
2,4-Dinitroimidazole	-1475	not evaluable
